# Supplementary material for: Carbapenemase-Producing Klebsiella pneumoniae in COVID-19 Intensive Care Patients: Identification of IncL-VIM-1 Plasmid in Previously Non-Predominant Sequence Types
Source: Antibiotics (Basel). 2023 Jan 6;12(1):107. doi: 10.3390/antibiotics12010107 (PMC9854421; doi:10.3390/antibiotics12010107)
Supplement: Supplementary file 1 [file antibiotics-12-00107-s001.zip]

Archive with 1 entries (1 files):
- antibiotics-2112086-supplementary.xlsx
