# Supplementary material for: Carbapenemase-Producing Klebsiella pneumoniae in COVID-19 Intensive Care Patients: Identification of IncL-VIM-1 Plasmid in Previously Non-Predominant Sequence Types
Source: Antibiotics (Basel). 2023 Jan 6;12(1):107. doi: 10.3390/antibiotics12010107 (PMC9854421; doi:10.3390/antibiotics12010107)
Supplement: Supplementary file 1 [file antibiotics-12-00107-s001.zip › antibiotics-2112086-supplementary.xlsx]

## Sheet: resistome
Supplementary Table_S1: Identification and antibiotic resistance and virulence genes of Klebsiella pneumoniae from COVID-19 and pre-pandemic time patients.
Group	Isolates	Specie	MLST	Carbapenemases	ESBL	blaSHV	Other β-lactamases	aac(3)	aac(6´)	aad	aph	arr-3	cat	CMIA1	floR	dfr	mcr	mph	qnr	sul	tet	Number of ARGs	K-locus	ybt	clb	iuc
COVID-19	K12597	K. pneumoniae	ST17	blaVIM-1	ND	blaSHV-11	blaOXA-1	ND	aac(6')-Ib	aadA1	aph(3'')-Ib/aph(6)-Id	arr-3	catB2/catB3	ND	ND	dfrB1	ND	mphA	qnrS2	sul1/sul2	ND	14	KL122	ND	ND	ND
COVID-19	K12598	K. pneumoniae	ST17	blaVIM-1	ND	blaSHV-11	blaOXA-1	ND	aac(6')-Ib-cr5	aadA1	aph(3'')-Ib/aph(6)-Id	arr-3	catB2/catB3	ND	ND	dfrB1	ND	mphA	qnrS2	sul1/sul2	ND	14	KL122	ND	ND	ND
COVID-19	K12599	K. pneumoniae	ST17	blaVIM-1	ND	blaSHV-11	blaOXA-1	ND	aac(6')-Ib4	aadA1	aph(3'')-Ib/aph(6)-Id	arr-3	catB2/catB3	ND	ND	dfrB1	ND	mphA	qnrS2	sul1/sul2	ND	14	KL122	ND	ND	ND
COVID-19	K12600	K. pneumoniae	ST307	blaVIM-1	blaCTX-M-15	blaSHV-28	blaOXA-1/blaTEM-1	ND	aac(6')-Ib	aadA1	aph(3'')-Ib/aph(6)-Id	arr-3	catB2/catB3	ND	ND	dfrA14/dfrB1	ND	mphA	qnrS2	sul1/sul2	ND	17	KL102	ND	ND	ND
COVID-19	K12605	K. pneumoniae	ST17	blaVIM-1	ND	blaSHV-11	blaOXA-1	ND	aac(6')-Ib	aadA1	aph(3'')-Ib/aph(6)-Id	arr-3	catB2/catB3	ND	ND	dfrB1	ND	mphA	qnrS2	sul1/sul2	ND	14	KL122	ND	ND	ND
COVID-19	K12607	K. pneumoniae	ST307	blaOXA-48	blaCTX-M-15	blaSHV-28	blaTEM-1	ND	ND	ND	aph(3'')-Ib/aph(6)-Id	ND	ND	ND	ND	dfrA14	ND	ND	ND	sul2	ND	8	KL102	ND	ND	ND
COVID-19	K12613	K. pneumoniae	ST307	blaOXA-48	blaCTX-M-15	blaSHV-28	blaTEM-1	ND	ND	ND	aph(3'')-Ib/aph(6)-Id	ND	ND	ND	ND	dfrA14	ND	ND	ND	sul2	ND	8	KL40	ND	ND	ND
COVID-19	K12614	K. pneumoniae	ST307	blaOXA-48	blaCTX-M-15	blaSHV-28	blaTEM-1	ND	ND	ND	aph(3'')-Ib/aph(6)-Id	ND	ND	ND	ND	dfrA14	ND	ND	ND	sul2	ND	8	KL102	ND	ND	ND
COVID-19	K12615	K. pneumoniae	ST307	blaOXA-48	blaCTX-M-15	blaSHV-28	blaTEM-1	ND	ND	ND	aph(3'')-Ib/aph(6)-Id	ND	ND	ND	ND	dfrA14	ND	ND	ND	sul2	ND	8	KL102	ND	ND	ND
COVID-19	K12617	K. pneumoniae	ST307	blaOXA-48	blaCTX-M-15	blaSHV-28	blaTEM-1	ND	ND	ND	aph(3'')-Ib/aph(6)-Id	ND	ND	ND	ND	dfrA14	ND	ND	ND	sul2	ND	8	KL102	ND	ND	ND
COVID-19	K12801	K. pneumoniae	ST17	blaVIM-1	ND	blaSHV-11	blaOXA-1	ND	aac(6')-Ib-cr5	aadA1	aph(3'')-Ib/aph(6)-Id	arr-3	catB2/catB3	ND	ND	dfrB1	ND	mphA	qnrS2	sul1/sul2	ND	14	KL122	ND	ND	ND
COVID-19	K12803	K. pneumoniae	ST17	blaVIM-1	ND	blaSHV-11	blaOXA-1	ND	aac(6')-Ib-cr5	aadA1	aph(3'')-Ib/aph(6)-Id	arr-3	catB2/catB3	ND	ND	dfrB1	ND	mphA	qnrS2	sul1/sul2	ND	14	KL122	ND	ND	ND
COVID-19	K12805	K. pneumoniae	ST307	blaVIM-1	blaCTX-M-15	blaSHV-28	blaOXA-1/blaTEM-1	ND	aac(6')-Ib4	aadA1	aph(3'')-Ib/aph(6)-Id	arr-3	catB2/catB3	ND	ND	dfrA14/dfrB1	ND	mphA	ND	sul1/sul2	ND	16	KL102	ND	ND	ND
COVID-19	K12806	K. pneumoniae	ST307	blaVIM-1	blaCTX-M-15	blaSHV-28	blaOXA-1/blaTEM-1	ND	aac(6')-Ib4	aadA1	ND	arr-3	catB2/catB3	ND	ND	dfrA14/dfrB1	ND	mphA	qnrS2	sul1/sul2	ND	15	KL102	ND	ND	ND
COVID-19	K13137	K. pneumoniae	ST307	blaKPC-3	blaCTX-M-15	blaSHV-28	blaOXA-1/blaTEM-1	aac(3)-IIa	aac(6')-Ib-cr5	ND	aph(3'')-Ib/aph(6)-Id	ND	ND	ND	ND	dfrA14	ND	ND	qnrB1	sul2	ND	12	KL102	ND	ND	ND
COVID-19	K13138	K. pneumoniae	ST307	blaVIM-1	blaCTX-M-15	blaSHV-28	blaOXA-1/blaTEM-1	aac(3)-IIa	aac(6')-Ib	aadA1	aph(3'')-Ib/aph(6)-Id	ND	catB2	ND	ND	dfrA14/dfrB1	ND	mphA	qnrB1	sul1/sul2	tetA	18	KL102	ND	ND	ND
COVID-19	K13174	K. pneumoniae	ST485	blaVIM-1	blaCTX-M-15	blaSHV-27	blaOXA-1/blaTEM-1	ND	aac(6')-Ib3	aadA1	ND	ND	catA1/catB2	CMIA1	floR	dfrA12	ND	mphA	qnrS1	sul1/sul3	tetA	17	KL28	ND	ND	ND
COVID-19	K13175	K. pneumoniae	ST485	blaVIM-1	blaCTX-M-15	blaSHV-27	blaTEM-1	ND	aac(6')-Ib3	aadA1	ND	ND	catA1/catB2	CMIA1	floR	dfrA12	ND	mphA	qnrS1	sul1/sul3	tetA	16	KL28	ND	ND	ND
COVID-19	K13176	K. pneumoniae	ST485	blaVIM-1	blaCTX-M-15	blaSHV-27	blaOXA-1/blaTEM-1	ND	aac(6')-Ib3	aadA1	ND	ND	catA1/catB2	CMIA1	floR	dfrA12	ND	mphA	qnrS1	sul1/sul3	tetA	17	KL28	ND	ND	ND
COVID-19	K13177	K. pneumoniae	ST485	blaVIM-1	blaCTX-M-15	blaSHV-27	blaOXA-1/blaTEM-1	ND	aac(6')-Ib3	aadA1	ND	ND	catA1/catB2	CMIA1	floR	dfrA12/dfrB1	ND	mphA	ND	sul1/sul3	tetA	17	KL28	ND	ND	ND
COVID-19	K13178	K. pneumoniae	ST11	blaOXA-48	blaCTX-M-1	blaSHV-11	ND	aac(3)-IV	ND	ND	aph(4)-Ia/aph(3'')-IIa	ND	ND	ND	ND	ND	ND	mphA	qnrB19	ND	tetA	9	KL13	ND	ND	ND
COVID-19	K13179	K. pneumoniae	ST11	blaOXA-48	blaCTX-M-15	blaSHV-11	ND	aac(3)-IIa	ND	ND	ND	ND	catA2	ND	ND	ND	ND	ND	ND	ND	ND	5	KL24	ybt 10, ICEKp4	ND	ND
COVID-19	K13180	K. pneumoniae	ST15	blaOXA-48	blaCTX-M-15	blaSHV-28	blaOXA-1/blaTEM-1	ND	aac(6')-Ib-cr5	aadA2	aph(3'')-Ia	ND		ND	ND	dfrA12	ND	ND	ND	ND	tetA	11	KL24	ybt 10, ICEKp4	ND	ND
COVID-19	K13181	K. pneumoniae	ST461	blaVIM-1	ND	ND	blaSHV-1	ND	aac(6')-Ib4	aadA1	ND	ND	catB2	ND	ND	dfrA14	ND	mphA	qnrS1	sul1	ND	9	KL31	ND	ND	ND
COVID-19	K13182	K. pneumoniae	ST307	blaKPC-3	blaCTX-M-15	blaSHV-28	blaOXA/blaTEM-1	ND	ND	ND	aph(3'')-Ib/aph(6)-Id	ND	ND	ND	ND	dfrA14	ND	ND	ND	sul2	ND	9	KL102	ND	ND	ND
COVID-19	K13183	K. pneumoniae	ST307	blaOXA-48	blaCTX-M-15	blaSHV-28	blaTEM-1	ND	ND	ND	aph(3'')-Ib/aph(6)-Id	ND	ND	ND	ND	dfrA14	ND	ND	ND	sul2	ND	8	KL102	ND	ND	ND
COVID-19	K13184*	Klebsiella variicola subsp. variicola	ST4149	blaOXA-48	blaCTX-M-15	blaLEN-16	blaOXA-1	ND	aac(6')-Ib	ND	ND	ND	ND	ND	ND	ND	ND	ND	ND	ND	ND	5	KL47	ND	ND	ND
COVID-19	K13185	K. pneumoniae	ST321	blaVIM-1	blaCTX-M-15	blaSCO-1	blaSHV-1/blaTEM-1	aac(3)-IIa	aac(6')-Ib4	ND	ND	arr-3	catA1/catB2	ND	ND	dfrA27/dfrB1	ND	ND	qnrB6	sul1	ND	14	KL3	ybt unknown	ND	ND
COVID-19	K13187	K. pneumoniae	ST392	blaOXA-48/blaKPC-2	blaCTX-M-15	blaSHV-11	blaOXA-1	aac(3)-IIa	aac(6')-Ib-cr5	ND	aph(3'')-Ib/aph(6)-Id	ND	ND	ND	ND	dfrA14	ND	ND	qnrB1	sul2	tetA	13	KL27	ND	ND	ND
COVID-19	K13188	K. pneumoniae	ST15	blaOXA-48	blaCTX-M-15	blaSHV-28	blaOXA-1/blaTEM-1	ND	aac(6')-Ib-cr5	aadA1	aph(3'')-Ib/aph(6)-Id	ND	catA1	ND	ND	dfrA15	ND	ND	ND	sul1/sul2	tetA	14	KL24	ybt 10, ICEKp4	ND	ND
COVID-19	K13189	K. pneumoniae	ST11	blaOXA-48	blaCTX-M-15	blaSHV-11	blaOXA-1/blaTEM-1	aac(3)-IIa	aac(6')-Ib-cr5	ND	aph(3'')-Ia	ND	ND	ND	ND	dfrA14	ND	ND	qnrB1	sul2	tetA	12	KL24	ybt 10, ICEKp4	ND	ND
COVID-19	K13190	K. pneumoniae	ST321	blaVIM-1	ND	ND	blaSHV-1	ND	aac(6')-Ib4	aadA16	ND	arr-3	catA1	ND	ND	dfrA27	ND	ND	ND	sul1	ND	8	KL3	ybt unknown	ND	ND
COVID-19	K13191	K. pneumoniae	ST405	blaOXA-48	blaCTX-M-15	blaSHV-76	blaOXA-1/blaTEM-1	aac(3)-IIa	aac(6')-Ib-cr5	ND	aph(3'')-Ib/aph(6)-Id	ND	ND	ND	ND	dfrA14	ND	ND	qnrB1	sul2	ND	12	KL151	ybt 0, ICE?	ND	ND
COVID-19	K13192	K. pneumoniae	ST15	blaOXA-48	blaCTX-M-15	blaSHV-28	blaOXA-1/blaTEM-1	aac(3)-IIa	aac(6')-Ib-cr5	aadA1	aph(3'')-Ib/aph(6)-Id	ND	catA1	ND	ND	dfrA15	ND	ND	ND	sul1/sul2	tetA	15	KL24	ybt 10, ICEKp4	ND	ND
COVID-19	K13193	K. pneumoniae	ST15	blaOXA-48	blaCTX-M-15	blaSHV-28	blaOXA-1/blaTEM-1	aac(3)-IIa	aac(6')-Ib-cr5	aadA1	aph(3'')-Ib/aph(6)-Id	ND	catA1	ND	ND	dfrA15	ND	ND	ND	sul1/sul2	tetA	15	KL24	ybt 10, ICEKp4	ND	ND
COVID-19	K13194	K. pneumoniae	ST321	blaVIM-1	blaCTX-M-15	blaSCO-1	blaSHV-1/blaTEM-1	aac(3)-IIa	aac(6')-Ib4	aadA1	ND	arr-3	catA1/catB2	ND	ND	dfrA27/dfrB1	ND	ND	qnrB6	sul1	ND	15	KL3	ybt unknown	ND	ND
COVID-19	K13195	K. pneumoniae	ST15	blaOXA-48	blaCTX-M-15	blaSHV-28	blaOXA-1/blaTEM-1	aac(3)-IIa	aac(6')-Ib-cr5	aadA1	aph(3'')-Ib/aph(6)-Id	ND	catA1	ND	ND	dfrA15	ND	ND	ND	sul1/sul2	tetA	15	KL24	ybt 10, ICEKp4	ND	ND
COVID-19	K13196	K. pneumoniae	ST17	blaOXA-48	ND	ND	blaSHV-1	ND	ND	ND	ND	ND	ND	ND	ND	ND	ND	ND	ND	ND	ND	2	KL107	ybt 5, ICEKp6	ND	ND
COVID-19	K13197	K. pneumoniae	ST147	blaOXA-48	blaSHV-12	ND	ND	ND	aac(6')-Ib	aadA1	ND	ND	ND	ND	ND	dfrA14	ND	ND	qnrB1	ND	tetD	7	KL64	ND	ND	ND
COVID-19	K13198	K. pneumoniae	ST1393	blaOXA-48	ND	blaSHV-11	ND	ND	ND	ND	ND	ND	ND	ND	ND	ND	ND	ND	ND	ND	ND	2	KL8	ybt 0, ICEKp13	ND	ND
COVID-19	K13199	K. pneumoniae	ST3362	blaOXA-48	blaCTX-M-15	blaSHV-11	ND	ND	ND	ND	ND	ND	catA1	ND	ND	dfrA12	ND	mphA	ND	sul1	ND	7	KL24	ybt 10, ICEKp4	ND	ND
COVID-19	K13200	K. pneumoniae	ST3362	blaOXA-48	blaCTX-M-15	blaSHV	ND	ND	ND	aadA2	ND	ND	catA1	ND	ND	dfrA12	ND	ND	ND	sul1	ND	7	KL24	ybt 10, ICEKp4	ND	ND
COVID-19	K13201	K. pneumoniae	ST15	blaOXA-48	blaCTX-M-15	blaSHV-28	blaOXA-1/blaTEM-1	ND	aac(6')-Ib-cr5	aadA1	aph(3'')-Ib/aph(6)-Id	ND	catA1	ND	ND	dfrA15	ND	ND	ND	sul1/sul2	tetA	14	KL24	ybt 10, ICEKp4	ND	ND
COVID-19	K13202	K. pneumoniae	ST11	blaOXA-48	blaCTX-M-15	blaSHV-11	blaOXA-1/blaTEM-1	aac(3)-IIa	aac(6')-Ib-cr5	ND	aph(3'')-Ia/aph(3'')-Ib/aph(6)-Id	ND	ND	ND	ND	dfrA14	ND	ND	ND	sul2	ND	11	KL24	ybt 10, ICEKp4	ND	ND
COVID-19	K13204	K. pneumoniae	ST392	blaOXA-48/blaKPC-2	ND	blaSHV-11	blaOXA-1	aac(3)-IIa	aac(6')-Ib-cr5	ND	aph(3'')-Ib/aph(6)-Id	ND	ND	ND	ND	dfrA14	ND	ND	qnrB1	sul2	tetA	12	KL27	ND	ND	ND
COVID-19	K13205	K. pneumoniae	ST15	blaOXA-48	blaCTX-M-15	blaSHV-28	blaOXA-1/blaTEM-1	aac(3)-IIa	aac(6')-Ib-cr5	aadA1	aph(3'')-Ib/aph(6)-Id	ND	catA1	ND	ND	dfrA15	ND	ND	ND	sul1/sul2	tetA	15	KL24	ybt 10, ICEKp4	ND	ND
COVID-19	K13206	K. pneumoniae	ST307	blaOXA-48	blaCTX-M-15	blaSHV-28	blaOXA-1/blaTEM-1	aac(3)-IIa	aac(6')-Ib-cr5	ND	aph(3'')-Ib/aph(6)-Id	ND	ND	ND	ND	dfrA14	ND	ND	qnrB1	sul2	tetA	13	KL102	ND	ND	ND
COVID-19	K13207	K. pneumoniae	ST11	blaOXA-48	blaCTX-M-1	blaSHV-11	ND	aac(3)-IV	ND	ND	aph(4)-Ia/aph(3'')-IIa	ND	ND	ND	ND	ND	ND	mphA	ND	ND	tetA	8	KL13	ND	ND	ND
COVID-19	K13208	K. pneumoniae	ST11	blaOXA-48	blaCTX-M-15	blaSHV-11	blaOXA-1/blaTEM-1	aac(3)-IIa	aac(6')-Ib-cr5	ND	aph(3'')-Ia/aph(3'')-Ib/aph(6)-Id	ND	ND	ND	ND	dfrA14	ND	ND	qnrB1	sul2	tetA	13	KL24	ybt 10, ICEKp4	ND	ND
COVID-19	K13209	K. pneumoniae	ST348	blaOXA-48	blaCTX-M-15/blaSHV-12	ND	blaOXA-1/blaTEM-1	ND	aac(6')-Ib-cr5	ND	aph(3'')-Ib/aph(6)-Id	ND	ND	ND	ND	dfrA14	ND	ND	qnrB1/qnrS1	sul2	tetA	13	KL62	ybt 8, ICEKp9	ND	ND
COVID-19	K13210	K. pneumoniae	ST15	blaOXA-48	blaCTX-M-15	blaSHV-28	blaOXA-1/blaTEM-1	aac(3)-IIa	aac(6')-Ib-cr5	aadA1	aph(3'')-Ib/aph(6)-Id	ND	catA1	ND	ND	dfrA15	ND	ND	ND	sul1/sul2	tetA	15	KL24	ybt 10, ICEKp4	ND	ND
COVID-19	K13211	K. pneumoniae	ST307	blaOXA-48	blaCTX-M-15	blaSHV-28	blaTEM-1	ND	ND	ND	aph(3'')-Ib/aph(6)-Id	ND	ND	ND	ND	dfrA14	ND	ND	ND	sul2	ND	8	KL102	ND	ND	ND
COVID-19	K13212	K. pneumoniae	ST307	blaOXA-48	blaCTX-M-15	blaSHV-28	blaTEM-1	ND	ND	ND	aph(3'')-Ib/aph(6)-Id	ND	ND	ND	ND	dfrA14	ND	ND	ND	sul2	ND	8	KL102	ND	ND	ND
COVID-19	K13213	K. pneumoniae	ST307	blaOXA-48	blaCTX-M-15	blaSHV-28	blaOXA-1/blaTEM-1	aac(3)-IIa	aac(6')-Ib-cr5	ND	aph(3'')-Ib/aph(6)-Id	ND	ND	ND	ND	dfrA14	ND	ND	qnrB1	sul2	tetA	13	KL102	ND	ND	ND
COVID-19	K13227	K. pneumoniae	ST11	blaOXA-48	blaCTX-M-15	blaSHV-11	blaOXA-1	aac(3)-IIa	aac(6')-Ib-cr5	aadA2	aph(3'')-Ia	ND	catA1	ND	ND	dfrA12	ND	mphA	qnrB1	sul1	ND	13	KL24	ybt 10, ICEKp4	ND	ND
COVID-19	K13228	K. pneumoniae	ST11	blaOXA-48	blaCTX-M-15	blaSHV-11	blaOXA-1/blaTEM-1	aac(3)-IId	aac(6')-Ib-cr5	ND	aph(3'')-Ib/aph(6)-Id	ND	ND	ND	ND	dfrA14	ND	ND	ND	sul2	tetD	12	KL105	ybt 10, ICEKp4	ND	ND
COVID-19	K13229	K. pneumoniae	ST101	blaOXA-48	blaCTX-M-15	ND	blaOXA-1/blaSHV-1/blaTEM-1	aac(3)-IIa	aac(6')-Ib-cr5	ND	ND	ND	ND	ND	ND	dfrA14	ND	ND	ND	ND	tetD	9	KL17	ybt 9, ICEKp3	ND	ND
COVID-19	K13230	K. pneumoniae	ST307	blaOXA-48	blaCTX-M-15	blaSHV-28	blaOXA-1/blaTEM-1	aac(3)-IIa	aac(6')-Ib-cr5	ND	aph(3'')-Ib/aph(6)-Id	ND	ND	ND	ND	dfrA14	ND	ND	qnrB1	sul2	ND	12	KL102	ybt 10, ICEKp4	ND	ND
COVID-19	K13231	K. pneumoniae	ST15	blaOXA-48	blaCTX-M-15	blaSHV-28	blaOXA-1/blaTEM-1	aac(3)-IIa	aac(6')-Ib-cr5	ND	aph(3'')-Ib/aph(6)-Id	ND	ND	ND	ND	dfrA14	ND	ND	ND	sul2	ND	11	KL112	ND	ND	ND
COVID-19	K13232	K. pneumoniae	ST15	blaOXA-48	blaCTX-M-15	blaSHV-28	blaOXA-1/blaTEM-1	ND	aac(6')-Ib-cr5	aadA2	aph(3'')-Ia	ND	ND	ND	ND	dfrA12	ND	ND	ND	ND	tetA	10	KL24	ybt 10, ICEKp4	ND	ND
COVID-19	K13233	K. pneumoniae	ST15	blaOXA-48	blaCTX-M-15	blaSHV-28	blaOXA-1/blaTEM-1	ND	aac(6')-Ib-cr5	aadA2	aph(3'')-Ia	ND	ND	ND	ND	dfrA12	ND	ND	ND	ND	tetA	10	KL24	ybt 10, ICEKp4	ND	ND
COVID-19	K13234	K. pneumoniae	ST405	blaOXA-48	blaCTX-M-15	blaSHV-76	blaOXA-1/blaTEM-1	aac(3)-IIa	aac(6')-Ib-cr5	ND	aph(3'')-Ib/aph(6)-Id	ND	ND	ND	ND	dfrA14	ND	ND	qnrB1	sul2	ND	12	KL151	ybt 0, ICE?	ND	ND
COVID-19	K13235	K. pneumoniae	ST11	blaOXA-48	blaCTX-M-15	blaSHV-11	blaOXA-1/blaTEM-1	aac(3)-IId	aac(6')-Ib-cr5	ND	aph(3'')-Ib/aph(6)-Id	ND	ND	ND	ND	dfrA14	ND	ND	ND	sul2	tetD	12	KL105	ybt 10, ICEKp4	ND	ND
COVID-19	K13236	K. pneumoniae	ST15	blaOXA-48	blaCTX-M-15	blaSHV-28	blaOXA-1/blaTEM-1	ND	aac(6')-Ib-cr5	aadA2	aph(3'')-Ia	ND	ND	ND	ND	dfrA12	ND	ND	ND	ND	tetA	10	KL24	ybt 10, ICEKp4	ND	ND
COVID-19	K13237	K. pneumoniae	ST15	blaOXA-48	blaCTX-M-15	blaSHV-28	blaOXA-1/blaTEM-1	ND	aac(6')-Ib-cr5	aadA2	aph(3'')-Ia	ND	ND	ND	ND	dfrA12	ND	ND	ND	ND	tetA	10	KL24	ybt 10, ICEKp4	ND	ND
COVID-19	K13238	K. pneumoniae	ST3248	blaOXA-48	blaCTX-M-15	blaSHV-28	blaOXA-1/blaTEM-1	aac(3)-IIa	aac(6')-Ib-cr5	ND	aph(3'')-Ib/aph(6)-Id	ND	ND	ND	ND	dfrA14	ND	ND	qnrB1	sul2	tetA	13	KL102	ND	ND	ND
COVID-19	K13241	K. pneumoniae	ST15	blaOXA-48	blaCTX-M-15	blaSHV-28	blaOXA-1/blaTEM-1	ND	aac(6')-Ib-cr5	aadA2	aph(3'')-Ia	ND	ND	ND	ND	dfrA12	ND	ND	ND	ND	tetA	10	KL24	ybt 10, ICEKp4	ND	ND
COVID-19	K13242	K. pneumoniae	ST11	blaOXA-48	blaCTX-M-15	blaSHV-11	blaOXA-1/blaTEM-1	aac(3)-IId	aac(6')-Ib-cr5	aadA16	ND	arr-3	ND	ND	ND	dfrA27	ND	mphA	qnrB6	sul1	ND	13	KL24	ybt 10, ICEKp4	ND	ND
COVID-19	K13243	K. pneumoniae	ST15	blaOXA-48	blaCTX-M-15	blaSHV-28	blaOXA-1/blaTEM-1	ND	aac(6')-Ib-cr5	aadA2	aph(3'')-Ia	ND	ND	ND	ND	dfrA12	ND	ND	ND	ND	tetA	10	KL24	ybt 10, ICEKp4	ND	ND
COVID-19	K13245	K. pneumoniae	ST307	blaKPC-3	ND	blaSHV-28	blaOXA-1/blaTEM-1	ND	aac(6')-Ib-cr5	ND	ND	ND	ND	ND	ND	dfrA14	ND	ND	qnrB1	ND	ND	7	KL102	ND	ND	ND
COVID-19	K13246	K. pneumoniae	ST11	blaOXA-48	blaCTX-M-15	blaSHV-11	blaOXA-1/blaTEM-1	aac(3)-IId	aac(6')-Ib-cr5	aadA16	ND	arr-3	ND	ND	ND	dfrA27	ND	mphA	qnrB6	sul1	ND	13	KL24	ybt 10, ICEKp4	ND	ND
COVID-19	K13247	K. pneumoniae	ST469	blaOXA-48	blaCTX-M-15	blaSHV-11	ND	ND	ND	aadA2	aph(3'')-Ia/aph(3'')-Ib/aph(6)-Id	ND	ND	ND	ND	dfrA12	ND	mphA	qnrS1	sul1/sul2	ND	11	KL139	ND	ND	ND
COVID-19	K13248	K. pneumoniae	ST17	blaOXA-48	blaCTX-M-15	blaSHV-11	blaOXA-1	aac(3)-IIa	aac(6')-Ib-cr5	aadA1	ND	ND	ND	ND	ND	dfrA1	ND	ND	qnrS1	sul1	ND	10	KL25	ybt 10, ICEKp4	ND	ND
COVID-19	K13250	K. pneumoniae	ST449	blaOXA-48	ND	blaSHV-33	ND	ND	ND	ND	ND	ND	ND	ND	ND	ND	ND	ND	ND	ND	ND	2	KL22	ND	ND	ND
COVID-19	K13251	K. pneumoniae	ST11	blaOXA-48	blaCTX-M-15	blaSHV-11	ND	ND	ND	aadA2	aph(3'')-Ia	ND	catA1	ND	ND	dfrA12	ND	mphA	ND	sul1	ND	9	KL24	ybt 10, ICEKp4	ND	ND
COVID-19	K13252	K. pneumoniae	ST11	blaOXA-48	blaCTX-M-15	blaSHV-11	blaOXA-1	aac(3)-IIa	aac(6')-Ib-cr5	ND	ND	ND	ND	ND	ND	ND	ND	ND	qnrB1	ND	ND	7	KL24	ND	ND	ND
COVID-19	K13253	K. pneumoniae	ST307	blaKPC-3	blaCTX-M-15	blaSHV-28	blaOXA-1/blaTEM-1	aac(3)-IIa	aac(6')-Ib-cr5	ND	aph(3'')-Ib/aph(6)-Id	ND	ND	ND	ND	dfrA14	ND	ND	qnrB1	sul2	ND	12	KL102	ND	ND	ND
COVID-19	K13255	K. pneumoniae	ST11	blaOXA-48	blaCTX-M-15	blaSHV-11	ND	ND	ND	ND	ND	ND	ND	ND	ND	ND	ND	ND	ND	ND	ND	3	KL24	ybt 10, ICEKp4	ND	ND
COVID-19	K13256	K. pneumoniae	ST3248	blaOXA-48	blaCTX-M-15	blaSHV-28	blaOXA-1/blaTEM-1	aac(3)-IIa	aac(6')-Ib-cr5	ND	aph(3'')-Ib/aph(6)-Id	ND	ND	ND	ND	dfrA14	ND	ND	qnrB1	sul2	tetA	13	KL102	ND	ND	ND
COVID-19	K13258	K. pneumoniae	ST45	blaOXA-48	ND	ND	blaSHV-1	ND	ND	ND	ND	ND	ND	ND	ND	ND	ND	ND	ND	ND	tetD	3	KL62	ybt 10, ICEKp4	ND	ND
COVID-19	K13259	K. pneumoniae	ST5001	blaOXA-48	blaCTX-M-15	blaSHV-11	ND	ND	ND	aadA2	aph(3'')-Ia	ND	catA1	ND	ND	dfrA12	ND	mphA	ND	sul1	ND	9	KL24	ybt 10, ICEKp4	ND	ND
COVID-19	K13260	K. pneumoniae	ST307	blaKPC-2	blaCTX-M-15	blaSHV-28	blaOXA/blaTEM-1	ND	ND	ND	ND	ND	ND	ND	ND	ND	ND	ND	ND	ND	ND	5	KL102	ND	ND	ND
COVID-19	K13283	K. pneumoniae	ST147	blaOXA-48	blaCTX-M-9	blaSHV-11	blaTEM-1	ND	ND	aadA2	aph(3'')-Ib/aph(6)-Id	ND	catA2	ND	ND	dfrA14/dfrA16	mcr-9.1	ND	ND	sul1/sul2	ND	13	KL64	ND	ND	ND
COVID-19	K13284	K. pneumoniae	ST855	blaKPC-2	blaSHV-2A	ND	ND	aac(3)-IV	ND	ND	aph(4)-Ia/aph(3'')-Ia/aph(3'')-Via	ND	ND	ND	ND	ND	ND	mphA	ND	ND	ND	7	KL10	ND	ND	ND
COVID-19	K13298	K. pneumoniae	ST147	blaOXA-48	blaCTX-M-9	blaSHV-11	blaTEM-1	ND	ND	aadA2	aph(3'')-Ib/aph(6)-Id	ND	catA2	ND	ND	dfrA14/dfrA16	mcr-9.1	ND	ND	sul1/sul2	tetA	14	KL64	ND	ND	ND
Madrid-CARB-ES-19	A0501	K. pneumoniae	ST15	blaOXA-48	blaCTX-M-15	blaSHV-28	blaOXA-1/blaTEM-1b	aac(3)-IIa	aac(6')-Ib-cr	aadA1	aph(3'')-Ib/aph(6)-Id	ND	catB3	ND	ND	dfrA14	ND	ND	ND	sul2	ND	13	KL112	ND	ND	ND
Madrid-CARB-ES-19	A0502	K. pneumoniae	ST11	blaOXA-48	blaCTX-M-15	blaSHV-182	blaOXA-1/blaTEM-1	aac(3)-IIa	aac(6')-Ib-cr	aadA1	aph(3'')-Ia	ND	catA1/catB3	ND	ND	dfrA14	ND	mphA	qnrB1/qnrS1	ND	ND	15	KL24	ybt 10; ICEKp4	ND	ND
Madrid-CARB-ES-19	A0504	K. pneumoniae	ST628	blaOXA-48	ND	ND	blaSHV-98	ND	ND	ND	ND	ND	ND	ND	ND	ND	ND	ND	ND	ND	ND	2	KL123	ND	ND	ND
Madrid-CARB-ES-19	A0505	K. pneumoniae	ST15	blaOXA-48	blaCTX-M-15	blaSHV-28	blaOXA-1/blaTEM-1b	aac(3)-IIa	aac(6')-Ib-cr	aadA1	aph(3'')-Ib/aph(6)-Id	ND	catA1/catB3	ND	ND	dfrA15	ND	ND	ND	sul1/sul2	tetA	16	KL24	ybt 10; ICEKp4	ND	ND
Madrid-CARB-ES-19	A0506	K. pneumoniae	ST11	blaOXA-48	blaCTX-M-15	blaSHV-182	ND	ND	ND	ND	ND	ND	ND	ND	ND	ND	ND	ND	ND	ND	ND	3	KL24	ybt 10; ICEKp4	ND	ND
Madrid-CARB-ES-19	A0507	K. pneumoniae	ST392	blaOXA-48	ND	blaSHV-67	blaTEM-1b	ND	ND	aadA1	aph(3'')-Ib/aph(6)-Id	ND	ND	ND	ND	dfrA14	ND	ND	qnrB1	sul2	ND	9	KL27	ND	ND	ND
Madrid-CARB-ES-19	A0508	K. pneumoniae	ST307	blaKPC-3	blaCTX-M-15	blaSHV-28	blaOXA-1/blaOXA-9/blaTEM-1	aac(3)-IIa	aac(6')-Ib-cr	aadA1	aph(3'')-Ib/aph(6)-Id	ND	catB3	ND	ND	dfrA14	ND	ND	qnrB1	sul2	ND	15	KL102	ND	ND	ND
Madrid-CARB-ES-19	A0509	K. pneumoniae	ST307	blaOXA-48	blaCTX-M-15	blaSHV-28	blaTEM-1b	ND	ND	aadA1	aph(3'')-Ib/aph(6)-Id	ND	ND	ND	ND	dfrA14	ND	ND	qnrB1	sul2	tetA	11	KL102	ND	ND	ND
Madrid-CARB-ES-19	B0001	K. pneumoniae	ST39	blaOXA-48	blaCTX-M-15	ND	blaOXA-1/blaTEM-1b/blaSHV-89	aac(3)-IIa	aac(6')-Ib-cr	aadA1	aph(3'')-Ib/aph(6)-Id	ND	catB3	ND	ND	dfrA14	ND	ND	qnrB1	sul2	tetA	15	KL2	ybt 16; ICEKp12	ND	ND
Madrid-CARB-ES-19	B0002	K. pneumoniae	ST307	blaOXA-48	ND	blaSHV-28	ND	ND	ND	ND	ND	ND	ND	ND	ND	ND	ND	ND	ND	ND	ND	2	KL102	ybt 10; ICEKp4	ND	ND
Madrid-CARB-ES-19	B0003	K. pneumoniae	ST11	blaOXA-48	blaCTX-M-15	blaSHV-182	blaOXA-1	aac(3)-IIa	aac(6')-Ib-cr	aadA2	aph(3'')-Ia	ND	catA1/catB3	ND	ND	dfrA12	ND	mphA	qnrB1	sul1	ND	14	KL24	ybt 10; ICEKp4	ND	ND
Madrid-CARB-ES-19	B0004	K. pneumoniae	ST512	blaKPC-3	ND	blaSHV-182	blaOXA-9/blaTEM-187	ND	aac(6')-Ib	aadA2	aph(3'')-Ia	ND	catA1	ND	ND	dfrA12	ND	mphA	ND	sul1	ND	11	KL107	ND	ND	ND
Madrid-CARB-ES-19	B0005	K. pneumoniae	ST39	blaOXA-48	blaCTX-M-15	ND	blaOXA-1/blaTEM-1b/blaSHV-89	ND	aac(6')-Ib-cr	aadA1	aph(3'')-Ib/aph(6)-Id	ND	catB3	ND	ND	dfrA14	ND	ND	qnrB1	sul2	tetA	14	KL2	ybt 16; ICEKp12	ND	ND
Madrid-CARB-ES-19	B0006	K. pneumoniae	ST307	blaOXA-48	blaCTX-M-15	blaSHV-28	blaOXA-1/blaTEM-1b	aac(3)-IIa	aac(6')-Ib-cr	aadA1	aph(3'')-Ib/aph(6)-Id	ND	catB3	ND	ND	dfrA14	ND	ND	qnrB1	sul2	ND	14	KL102	ybt 10; ICEKp4	ND	ND
Madrid-CARB-ES-19	B0007	K. pneumoniae	ST29	blaOXA-48	blaCTX-M-15	blaSHV-187	blaTEM-1b	ND	ND	aadA1	aph(3'')-Ib/aph(6)-Id	ND	ND	ND	ND	dfrA14	ND	ND	qnrB1	sul2	ND	10	KL30	ND	ND	ND
Madrid-CARB-ES-19	B0008	K. pneumoniae	ST39	blaOXA-48	ND	ND	blaOXA-1/blaSHV-89	ND	aac(6')-Ib-cr	aadA1	ND	ND	catB3	ND	ND	dfrA14	ND	ND	qnrB1	ND	tetA	9	KL2	ybt 16; ICEKp12	ND	ND
Madrid-CARB-ES-19	B0009	K. pneumoniae	ST512	blaKPC-3	ND	blaSHV-182	blaOXA-9/blaTEM-187	ND	aac(6')-Ib	aadA2	aph(3'')-Ia	ND	catA1	ND	ND	dfrA12	ND	mphA	ND	sul1	ND	11	KL107	ND	ND	ND
Madrid-CARB-ES-19	B0101	K. pneumoniae	ST307	blaOXA-48	blaCTX-M-15	blaSHV-28	blaOXA-1/blaTEM-1b	aac(3)-IIa	aac(6')-Ib-cr	aadA1	aph(3'')-Ib/aph(6)-Id	ND	catB3	ND	ND	dfrA14	ND	ND	qnrB1	sul2	ND	14	KL107	ND	ND	ND
Madrid-CARB-ES-19	B0102	K. pneumoniae	ST11	blaOXA-48	blaCTX-M-15	blaSHV-182	blaOXA-1/blaTEM-1b	aac(3)-IIa	aac(6')-Ib-cr	aadA1	aph(3'')-Ia/aph(3'')-Ib/aph(6)-Id	ND	catB3	ND	ND	dfrA14	ND	ND	qnrB1	sul2	tetA	15	KL24	ybt 10; ICEKp4	ND	ND
Madrid-CARB-ES-19	B0103	K. pneumoniae	ST11	blaOXA-48	blaCTX-M-15	blaSHV-182	blaTEM-1b	aac(3)-IIa	ND	aadA1	aph(3'')-Ia/aph(3'')-Ib/aph(6)-Id	ND	ND	ND	ND	dfrA14	ND	ND	ND	sul2	ND	10	KL24	ybt 10; ICEKp4	ND	ND
Madrid-CARB-ES-19	B0104	K. pneumoniae	ST392	blaOXA-48/blaKPC-2	ND	blaSHV-67	blaTEM-40	ND	ND	aadA1	ND	ND	ND	ND	ND	dfrA14	ND	ND	qnrB1	ND	ND	7	KL27	ND	ND	ND
Madrid-CARB-ES-19	B0105	K. pneumoniae	ST307	blaOXA-48	blaCTX-M-15	blaSHV-28	blaOXA-1/blaTEM-1b	aac(3)-IIa	aac(6')-Ib-cr	aadA1	aph(3'')-Ib/aph(6)-Id	ND	catB3	ND	ND	dfrA14	ND	ND	qnrB1	sul2	ND	14	KL102	ND	ND	ND
Madrid-CARB-ES-19	B0107	K. pneumoniae	ST3362	blaOXA-48	blaCTX-M-15	ND	blaLEN-15	ND	ND	ND	aph(3'')-Ia	ND	ND	ND	ND	ND	ND	ND	ND	ND	ND	4	KL24	ybt 10; ICEKp4	ND	ND
Madrid-CARB-ES-19	B0108	K. pneumoniae	ST15	blaOXA-48	blaCTX-M-15	blaSHV-28	blaOXA-1/blaTEM-1b	ND	aac(6')-Ib-cr	aadA1	aph(3'')-Ib/aph(6)-Id	ND	catA1/catB3	ND	ND	dfrA15	ND	ND	ND	sul1/sul2	tetA	15	KL24	ybt 10; ICEKp4	ND	ND
Madrid-CARB-ES-19	B0109	K. pneumoniae	ST11	blaOXA-48	blaCTX-M-15	blaSHV-182	blaOXA-1/blaTEM-1b	aac(3)-IIa	aac(6')-Ib-cr	ND	aph(3'')-Ib/aph(6)-Id	ND	catA2/catB3	ND	ND	ND	ND	ND	ND	sul2	ND	12	KL24	ybt 10; ICEKp4	ND	ND
Madrid-CARB-ES-19	B0110	K. pneumoniae	ST307	blaOXA-48	blaCTX-M-15	blaSHV-28	blaOXA-1/blaTEM-1b	aac(3)-IIa	aac(6')-Ib-cr	aadA1	aph(3'')-Ib/aph(6)-Id	ND	catB3	ND	ND	dfrA14	ND	ND	qnrB1	sul2	ND	14	KL102	ND	ND	ND
Madrid-CARB-ES-19	C0001	K. pneumoniae	ST307	blaKPC-3	blaCTX-M-15	blaSHV-28	blaOXA-1/blaOXA-9/blaTEM-1b	aac(3)-IIa	aac(6')-Ib-cr	aadA1	aph(3'')-Ib/aph(6)-Id	ND	catB3	ND	ND	dfrA14	ND	ND	qnrB1	sul2	ND	15	KL102	ND	ND	ND
Madrid-CARB-ES-19	C0002	K. pneumoniae	ST307	blaKPC-3	blaCTX-M-15	blaSHV-28	blaOXA-1/blaOXA-9/blaTEM-1	aac(3)-IIa	aac(6')-Ib-cr	aadA1	aph(3'')-Ib/aph(6)-Id	ND	catB3	ND	ND	dfrA14	ND	ND	qnrB1	sul2	tetA	16	KL102	ND	ND	ND
Madrid-CARB-ES-19	C0004	K. pneumoniae	ST307	blaKPC-3	blaCTX-M-15	blaSHV-28	blaOXA-1/blaOXA-9/blaTEM-1	aac(3)-IIa	aac(6')-Ib-cr	aadA1	aph(3'')-Ib/aph(6)-Id	ND	catB3	ND	ND	dfrA14	ND	ND	qnrB1	sul2	ND	15	KL102	ND	ND	ND
Madrid-CARB-ES-19	C0005	K. pneumoniae	ST15	blaOXA-48	blaCTX-M-15	blaSHV-28	blaOXA-1/blaTEM-1b	aac(3)-IIa	aac(6')-Ib-cr	aadA1	aph(3'')-Ib/aph(6)-Id	ND	catB3	ND	ND	dfrA14	ND	ND	ND	sul2	ND	13	KL50	ND	ND	ND
Madrid-CARB-ES-19	C0006	K. pneumoniae	ST307	blaKPC-3	blaCTX-M-15	blaSHV-28	blaOXA-1/blaOXA-9/blaTEM-1b	aac(3)-IIa	aac(6')-Ib-cr	aadA1	aph(3'')-Ib/aph(6)-Id	ND	catB3	ND	ND	dfrA14	ND	ND	qnrB1	sul2	ND	15	KL102	ND	ND	ND
Madrid-CARB-ES-19	C0007	K. pneumoniae	ST307	blaKPC-3	blaCTX-M-15	blaSHV-28	blaOXA-1/blaOXA-9/blaTEM-1	aac(3)-IIa	aac(6')-Ib-cr	aadA1	aph(3'')-Ib/aph(6)-Id	ND	catB3	ND	ND	dfrA14	ND	ND	qnrB1	sul2	ND	15	KL102	ND	ND	ND
Madrid-CARB-ES-19	C0008	K. pneumoniae	ST307	blaKPC-3	blaCTX-M-15	blaSHV-28	blaOXA-1/blaOXA-9/blaTEM-1	aac(3)-IIa	aac(6')-Ib-cr	aadA1	aph(3'')-Ib/aph(6)-Id	ND	catB3	ND	ND	dfrA14	ND	ND	qnrB1	sul2	tetA	16	KL102	ND	ND	ND
Madrid-CARB-ES-19	C0010	K. pneumoniae	ST15	blaOXA-48	ND	blaSHV-28	ND	ND	ND	ND	ND	ND	ND	ND	ND	ND	ND	ND	ND	ND	ND	2	KL24	ND	ND	ND
UCI-CARB-ES-19	A0304	K. pneumoniae	ST307	blaOXA-48	blaCTX-M-15	blaSHV-28	ND	ND	ND	ND	ND	ND	ND	ND	ND	ND	ND	ND	qnrB1	ND	ND	4	KL102	ND	ND	ND
UCI-CARB-ES-19	A0506	K. pneumoniae	ST11	blaOXA-48	blaCTX-M-15	blaSHV-182	ND	ND	ND	ND	ND	ND	ND	ND	ND	ND	ND	ND	ND	ND	ND	3	KL24	ybt 10; ICEKp4	ND	ND
UCI-CARB-ES-19	A0607	K. pneumoniae	ST307	blaOXA-48	blaCTX-M-15	blaSHV-28	blaOXA-1/blaTEM-1b	aac(3)-IIa	aac(6')-Ib-cr	aadA1	aph(3'')-Ib/aph(6)-Id	ND	catB3	ND	ND	dfrA14	ND	ND	qnrB1	sul2	tetA	15	KL102	ND	ND	ND
UCI-CARB-ES-19	A0706	K. pneumoniae	ST11	blaOXA-48	blaCTX-M-15	blaSHV-182	blaOXA-1/blaTEM-1b	aac(3)-IIa	aac(6')-Ib-cr	aadA1	aph(3'')-Ib/aph(6)-Id	ND	catB3	ND	ND	dfrA14	ND	ND	qnrB1	sul2	tetA	15	KL24	ND	ND	ND
UCI-CARB-ES-19	A0708	K. pneumoniae	ST15	blaOXA-48	blaCTX-M-15	blaSHV-28	blaOXA-1/blaTEM-1b	ND	aac(6')-Ib-cr	aadA1	aph(3'')-Ib/aph(6)-Id	ND	catB3	ND	ND	dfrA14	ND	ND	ND	sul2	ND	12	KL112	ybt 13; ICEKp2	ND	ND
UCI-CARB-ES-19	A1002	K. pneumoniae	ST392	blaOXA-48	blaCTX-M-15	blaSHV-67	blaOXA-1/blaTEM-1b	aac(3)-IIa	aac(6')-Ib-cr	aadA1	aph(3'')-Ib/aph(6)-Id	ND	catB3	ND	ND	dfrA14	ND	ND	qnrB1	sul2	tetA	15	KL27	ND	ND	ND
UCI-CARB-ES-19	A1010	K. pneumoniae	ST437	blaOXA-48	blaCTX-M-15/blaSHV-12	ND	blaOXA-1/blaTEM-1b	aac(3)-IIa	aac(6')-Ib-cr	aadA1	aph(3'')-Ib/aph(6)-Id	arr-3	catB3	ND	ND	dfrA14	ND	mphA	qnrB1	sul1/sul2	tetA	18	KL36	ND	ND	ND
UCI-CARB-ES-19	A1203	K. pneumoniae	ST4123	blaOXA-48	ND	ND	blaSHV-172	ND	ND	ND	ND	ND	ND	ND	ND	ND	ND	ND	ND	ND	ND	2	KL58	ND	ND	ND
UCI-CARB-ES-19	A1309	K. pneumoniae	ST307	blaKPC-3	blaCTX-M-15	blaSHV-28	blaOXA-1/blaOXA-9/blaTEM-1b	aac(3)-IIa	aac(6')-Ib-cr	aadA1	aph(3'')-Ib/aph(6)-Id	ND	catB3	ND	ND	dfrA14	ND	ND	qnrB1	sul2	ND	15	KL102	ND	ND	ND
UCI-CARB-ES-19	A1403	K. pneumoniae	ST6	blaVIM-1	ND	ND	blaSHV-98	ND	aac(6')-Ib3	aadA1	ND	ND	catB2	ND	ND	dfrB1	ND	mphE	ND	sul1	ND	8	KL7	ND	ND	ND
UCI-CARB-ES-19	A1507	K. pneumoniae	ST15	blaOXA-48	ND	blaSHV-28	blaOXA-1	aac(3)-IIa	aac(6')-Ib-cr	aadA1	ND	ND	catA1/catB3	ND	ND	dfrA15	ND	ND	ND	sul1	tetA	11	KL24	ND	ND	ND
UCI-CARB-ES-19	A2201	K. pneumoniae	ST307	blaOXA-48	blaCTX-M-15	blaSHV-28	blaOXA-1/blaTEM-1b	aac(3)-IIa	aac(6')-Ib-cr	aadA1	aph(3'')-Ib/aph(6)-Id	ND	catB3	ND	ND	dfrA14	ND	ND	qnrB1	sul2	tetA	15	KL102	ND	ND	ND
UCI-CARB-ES-19	A2203	K. pneumoniae	ST307	blaOXA-48	blaCTX-M-15	blaSHV-28	blaOXA-1/blaTEM-1b	aac(3)-IIa	aac(6')-Ib-cr	aadA1	aph(3'')-Ib/aph(6)-Id	ND	catB3	ND	ND	dfrA14	ND	ND	qnrB1	sul2	tetA	15	KL102	ND	ND	ND
UCI-CARB-ES-19	A2204	K. pneumoniae	ST307	blaOXA-48	blaCTX-M-15	blaSHV-16	blaOXA-1/blaLEN-15/blaTEM-1b	aac(3)-IIa	aac(6')-Ib-cr	aadA1	aph(3'')-Ib/aph(6)-Id	ND	catB3	ND	ND	dfrA14	ND	ND	qnrB1	sul2	tetA	16	KL102	ND	ND	ND
UCI-CARB-ES-19	A2601	K. pneumoniae	ST147	blaVIM-1	ND	blaSHV-67	ND	ND	ND	aadA1	ND	ND	ND	ND	ND	dfrA14	ND	ND	ND	ND	ND	4	KL64	ND	ND	ND
UCI-CARB-ES-19	A2602	K. pneumoniae	ST307	blaOXA-48	blaCTX-M-15	blaSHV-28	blaOXA-1/blaTEM-1b	aac(3)-IIa	aac(6')-Ib-cr	aadA1	aph(3'')-Ib/aph(6)-Id	ND	catB3	ND	ND	dfrA14	ND	ND	qnrB1	sul2	ND	14	KL102	ND	ND	ND
UCI-CARB-ES-19	A2603	K. pneumoniae	ST147	blaVIM-1	ND	ND	ND	ND	aac(6')-Ib3	aadA1	ND	ND	catB2	ND	ND	dfrA14/dfrB1	ND	ND	ND	sul1	tetA	8	KL64	ND	ND	ND
UCI-CARB-ES-19	A2604	K. pneumoniae	ST147	blaVIM-1	blaSHV-12	ND	ND	ND	aac(6')-Ib3	aadA1	ND	ND	catB2	ND	ND	dfrA14/dfrB1	ND	ND	ND	sul1	tetA	9	KL64	ND	ND	ND
UCI-CARB-ES-19	A2605	K. pneumoniae	ST147	blaVIM-1	blaCTX-M-9	blaSHV-67	ND	ND	aac(6')-Ib3	aadA1/aadA2b	ND	ND	catB2	ND	ND	dfrA14/dfrB1	mcr-9	ND	ND	sul1	tetA	12	KL64	ND	ND	ND
UCI-CARB-ES-19	A2608	K. pneumoniae	ST11	blaKPC-2	blaCTX-M-65	blaSHV-182	ND	ND	ND	aadA2	ND	ND	catA2	ND	ND	ND	ND	ND	ND	sul1	ND	6	KL64	ybt 9; ICEKp3	ND	ND
UCI-CARB-ES-19	A2804	K. pneumoniae	ST111	blaOXA-48	ND	ND	blaSHV-89	ND	ND	ND	ND	ND	ND	ND	ND	ND	ND	ND	ND	ND	ND	2	KL63	ybt 10; ICEKp2	ND	ND
UCI-CARB-ES-19	A2807	K. pneumoniae	ST111	blaOXA-48	ND	ND	blaSHV-89/blaTEM-95	ND	ND	ND	aph(3'')-Ib	ND	ND	ND	ND	ND	ND	ND	ND	ND	ND	4	KL63	ybt 10; ICEKp2	ND	ND
UCI-CARB-ES-19	A2810	K. pneumoniae	ST29	blaVIM-1	blaCTX-M-9	blaSHV-187	ND	ND	ND	aadA2	ND	ND	ND	ND	ND	ND	mcr-9	ND	ND	sul1	ND	6	KL30	ND	ND	ND
UCI-CARB-ES-19	B0003	K. pneumoniae	ST11	blaOXA-48	blaCTX-M-15	blaSHV-182	blaOXA-1	aac(3)-IIa	aac(6')-Ib-cr	aadA2	aph(3'')-Ia	ND	catA1/catB3	ND	ND	dfrA12	ND	mphA	qnrB1	sul1	ND	14	KL24	ybt 10; ICEKp4	ND	ND
UCI-CARB-ES-19	B0009	K. pneumoniae	ST512	blaKPC-3	ND	blaSHV-182	blaOXA-9/blaTEM-187	ND	aac(6')-Ib	aadA2	aph(3'')-Ia	ND	catA1	ND	ND	dfrA12	ND	mphA	ND	sul1	ND	11	KL107	ND	ND	ND
UCI-CARB-ES-19	E0001	K. pneumoniae	ST709	blaOXA-48	blaCTX-M-15	ND	blaSHV-26/blaTEM-1b	ND	ND	aadA2	aph(3'')-Ia/aph(3'')-Ib/aph(6)-Id	ND	catA1	ND	ND	dfrA12/dfrA14	ND	mphA	qnrB1	sul1/sul2	tetA	15	KL9	ND	ND	ND
UCI-CARB-ES-19	F0202	K. pneumoniae	ST307	blaOXA-48	blaCTX-M-15	blaSHV-28	blaTEM-1b	aac(3)-IIa	aac(6')-Ib-cr	aadA1/aadA16	aph(3'')-Ib/aph(6)-Id	arr-3	catA2	ND	ND	dfrA15/dfrA27	ND	ND	qnrB6	sul1/sul2	tetD	18	KL10	ybt 9; ICEKp3	ND	ND
UCI-CARB-ES-19	F0203	K. pneumoniae	ST1873	blaIMP-8	ND	blaSHV-32	blaTEM-1d	ND	aac(6')-Ib	aadA1	aph(3'')-Ib/aph(6)-Id	ND	ND	ND	ND	ND	ND	ND	ND	sul1/sul2	ND	9	KL28	ybt 4; plasmid	ND	ND
UCI-CARB-ES-19	F0204	K. pneumoniae	ST307	blaOXA-48	blaCTX-M-15	blaSHV-28	blaOXA-1/blaTEM-1b	aac(3)-IIa	aac(6')-Ib-cr	aadA1	aph(3'')-Ib/aph(6)-Id	ND	catB3	ND	ND	dfrA14	ND	ND	qnrB1	sul2	ND	14	KL102	ybt 13; ICEKp2	ND	ND
UCI-CARB-ES-19	G0006	K. pneumoniae	ST512	blaKPC-3	ND	blaSHV-182	blaOXA-9/blaTEM-187	ND	aac(6')-Ib	aadA2	aph(3'')-Ia	ND	catA1	ND	ND	dfrA12	ND	mphA	ND	sul1	ND	11	KL107	ND	ND	ND
UCI-CARB-ES-19	G0101	K. pneumoniae	ST4975	blaOXA-48	ND	blaSHV-16	blaLEN-15	ND	ND	ND	ND	ND	ND	ND	ND	ND	ND	ND	ND	ND	ND	3	KL27	ybt 14; ICEKp5?	ND	ND
UCI-CARB-ES-19	G0201	K. pneumoniae	ST512	blaKPC-3	ND	blaSHV-182	blaOXA-9/blaTEM-1	ND	aac(6')-Ib	aadA2	aph(3'')-Ia	ND	catA1	ND	ND	dfrA12	ND	mphA	ND	sul1	ND	11	KL107	ND	ND	ND
UCI-CARB-ES-19	I0008	K. pneumoniae	ST5000	blaOXA-48	blaCTX-M-15	blaSHV-182	ND	aac(3)-IIa	ND	aadA2	ND	ND	catA1	ND	ND	dfrA12	ND	ND	qnrB1	sul1	ND	9	KL24	ybt 10; ICEKp4	ND	ND
UCI-CARB-ES-19	I0010	K. pneumoniae	ST11	blaOXA-48	blaCTX-M-15	blaSHV-182	blaOXA-1/blaTEM-1b	aac(3)-IIa	aac(6')-Ib-cr	ND	aph(3'')-Ib/aph(6)-Id	ND	catB3	ND	ND	ND	ND	ND	qnrB1	sul2	ND	12	KL24	ybt 10; ICEKp4	ND	ND
UCI-CARB-ES-19	I0303	K. pneumoniae	ST11	blaOXA-48	blaCTX-M-15	blaSHV-182	blaOXA-1	aac(3)-IIa	aac(6')-Ib-cr	ND	ND	ND	catB3	ND	ND	ND	ND	ND	qnrB1	ND	ND	8	KL24	ybt 10; ICEKp4	ND	ND
UCI-CARB-ES-19	I0305	K. pneumoniae	ST11	blaOXA-48	blaCTX-M-15	blaSHV-182	blaOXA-1	aac(3)-IIa	aac(6')-Ib-cr	ND	ND	ND	catB3	ND	ND	dfrA14	ND	ND	qnrB1	ND	ND	9	KL24	ybt 10; ICEKp4	ND	ND
UCI-CARB-ES-19	K0001	K. pneumoniae	ST17	blaOXA-48	ND	ND	blaSHV-96	ND	ND	ND	ND	ND	ND	ND	ND	ND	ND	ND	qnrB19	ND	ND	3	KL25	ND	ND	ND
UCI-CARB-ES-19	K0006	K. pneumoniae	ST392	blaOXA-48	blaCTX-M-15	blaSHV-67	blaTEM-1b	ND	ND	ND	aph(3'')-Ib/aph(6)-Id	ND	ND	ND	ND	ND	ND	ND	ND	sul2	ND	7	KL27	ND	ND	ND
UCI-CARB-ES-19	K0009	K. pneumoniae	ST152	blaVIM-1	ND	ND	blaOXA-1/blaSHV-1	ND	aac(6')-Ib-cr	aadA1	aph(3'')-Ia	arr-3	catB3	ND	ND	dfrB1	ND	mphA	qnrS2	sul1	ND	12	KL46	ybt 9; ICEKp3	ND	ND
UCI-CARB-ES-19	K0110	K. pneumoniae	ST556	blaOXA-48	ND	blaSHV-81	ND	ND	ND	ND	ND	ND	ND	ND	ND	ND	ND	ND	ND	ND	ND	2	KL62	ND	ND	ND
ND=not detected
*Isolate excluded in molecular analysis because it was identified as Klebsiella variicola by WGS.
